# Supplementary material for: Expressing intrinsically-disordered tardigrade proteins has positive effects on acute but not chronic stress tolerance in Saccharomyces cerevisiae
Source: PLoS One. 2025 Jun 6;20(6):e0325682. doi: 10.1371/journal.pone.0325682 (PMC12143556; doi:10.1371/journal.pone.0325682)
Supplement: S2 File — (XLSX) [file pone.0325682.s002.xlsx]

## Sheet: DATA_GrowthCurve
Figure 2B
Yeast strains growth curves
Time (h)	pControl									pCAHS3									pMAHS									pRvLEAM
0	0.05	0.05	0.05	0.05	0.05	0.05	0.05	0.05	0.05	0.05	0.05	0.05	0.05	0.05	0.05	0.05	0.05	0.05	0.05	0.05	0.05	0.05	0.05	0.05	0.05	0.05	0.05	0.05	0.05	0.05	0.05	0.05	0.05	0.05	0.05	0.05
11	0.26419	0.308937	0.299743	0.260513	0.28687	0.283193	0.331004	0.331004	0.288709	0.203016	0.180213	0.172858	0.22729	0.172858	0.172858	0.317764	0.209636	0.187569	0.224347	0.246414	0.28687	0.231703	0.235381	0.25377	0.279515	0.268481	0.301581	0.304033	0.37146	0.312615	0.289323	0.33836	0.312615	0.382493	0.393527	0.275837
13	0.64	0.636	0.634	0.607	0.604	0.602	0.548	0.546	0.547	0.200809	0.220669	0.235381	0.203016	0.239058	0.264803	0.207429	0.242736	0.25377	0.301581	0.33836	0.382494	0.290548	0.33836	0.400883	0.290548	0.334682	0.408238	0.426628	0.511217	0.459728	0.480569	0.511217	0.470761	0.480569	0.544318	0.525929
14	0.815	0.808	0.816	0.782	0.781	0.776	0.705	0.708	0.708	0.26701	0.345715	0.305259	0.28687	0.319971	0.331004	0.289077	0.312615	0.334682	0.419272	0.48915	0.518573	0.441339	0.441339	0.570063	0.441339	0.437661	0.525929	0.671816	0.864288	0.621552	0.701239	0.720853	0.698786	0.720853	0.757631	0.713498
15	1.067	1.056	1.054	1.002	1.009	1.004	0.925	0.921	0.918	0.392791	0.411916	0.375138	0.386171	0.397205	0.408238	0.370724	0.393527	0.419272	0.639941	0.54064	0.720853	0.599485	0.570063	0.676719	0.577418	0.595807	0.757631	0.975849	1.02979	0.812799	0.946427	0.9452	0.875322	0.897389	1.0776	0.948878
16	1.51	1.504	1.504	1.426	1.41	1.408	1.31	1.316	1.306	0.538433	0.577418	0.50754	0.454579	0.518573	0.544318	0.492092	0.529606	0.559029	0.860611	0.823832	0.926811	0.816477	0.74292	0.934167	0.79441	0.779698	0.978301	1.44171	1.49687	1.26885	1.14258	1.46745	1.16955	1.19652	1.5263	1.22471
17	1.896	1.894	1.882	1.818	1.82	1.822	1.644	1.65	1.652	0.759103	0.713498	0.632586	0.684075	0.684075	0.713498	0.712762	0.70982	0.79441	1.25414	1.0776	1.05921	1.05921	1.0776	1.29459	1.0776	1.14748	1.37918	2.05468	2.03384	1.8573	1.62315	2.04119	1.67341	1.72122	2.05958	1.97131
18	2.372	2.354	2.346	2.26	2.262	2.264	2.088	2.082	2.09	0.904744	0.974623	0.9452	0.772343	0.842221	0.956234	0.829717	0.981979	1.07025	1.43067	1.32769	1.6918	1.16955	1.33873	1.61824	1.36079	1.51158	1.66238	2.4715	2.77676	2.41633	2.13314	2.55977	2.45311	2.38323	2.62964	2.52299
19	3.212	3.228	3.22	2.996	2.924	3	2.76	2.78	2.808	1.16734	1.2762	1.12541	1.18941	1.41228	1.1438	1.30636	1.48216	1.23207	1.69915	1.84259	1.90879	1.95292	2.04119	2.21037	1.97867	2.25083	2.24347	2.63332	3.97573	3.15189	3.63369	3.5822	3.36521	3.56994	3.49761	3.68886
20	4.064	4.056	4.044	3.844	3.852	3.84	3.584	3.564	3.564	1.43214	1.5697	1.61824	1.3399	1.6587	1.61015	1.47584	1.69106	1.73961	2.46782	2.37073	2.88856	2.44354	2.35454	3.00993	2.65392	2.65392	3.20412	4.89788	4.74954	4.31262	4.23979	4.47444	4.36925	4.66054	5.28356	5.02464
21	5.265	5.235	5.24	4.835	4.805	4.77	4.58	4.635	4.62	1.88363	2.09562	2.10371	2.01471	2.14417	2.16844	2.00015	2.20081	2.25745	3.18794	3.22839	3.94851	3.63295	3.56013	4.08606	3.68959	3.63295	4.19934	6.47297	6.49724	6.01177	6.51612	6.83707	6.27069	6.66716	7.31445	6.42442
22	6.47	6.5	6.52	6.15	6.15	6.145	5.9	5.915	5.89	2.14579	2.55682	2.82383	2.28658	2.66201	2.72674	2.43222	2.78338	2.81574	4.15079	4.70908	5.18647	4.65245	4.89518	5.18647	4.73336	4.85473	5.10555	7.09869	8.85988	8.1964	8.17752	9.15925	7.4601	8.44722	9.07025	7.92939
23	8.69	8.82	8.74	8.5	8.45	8.52	7.55	7.56	7.51	2.95609	3.46377	3.2512	2.97859	3.70136	3.28871	2.97109	3.73888	3.42626	5.4395	5.12688	6.60243	5.63957	5.88966	6.71497	5.66458	5.87716	6.92755	9.01998	8.9783	9.66605	10.3538	10.0912	9.64105	10.2371	10.2663	9.90364
24.5	11.145	11.185	11.13	10.535	10.52	10.5	10.24	10.215	10.22	4.29158	4.23906	4.06399	5.30445	4.73924	4.9018	4.50165	4.80176	5.15189	9.40346	6.10224	6.90254	9.72858	7.92791	9.16587	9.86613	8.26554	8.94079	13.3382	12.2795	11.3917	13.3462	13.455	12.0544	13.4762	13.58	12.142
35	14.58	14.55	14.57	14.19	14.16	14.18	14.26	14.34	14.27	13.0495	11.8293	12.6385	13.399	13.8683	13.6094	13.5884	13.658	13.8198	11.1821	12.9136	13.4638	15.9073	13.3343	13.9169	15.4057	14.37	14.6613	14.5698	13.0592	13.6903	13.9978	14.37	13.9816	13.7551	13.4961	14.3214

## Sheet: DATA_LiveDeadHS
Figure 3B
Live-Dead assay (% survival) after 50ºC heat shock
	pControl			pMAHS
30ºC	92.0597	92.5054	89.8361	89.0872	90.1015	87.0271
50ºC	7.4464	4.5899	4.922	12.3164	14.5873	14.3081

## Sheet: DATA_LiveDead_NaClandDesicc
Figure 4
Live-Dead assay (% survival) after 21h desiccation and hyperosmotic stress
	pControl			pCAHS3			pMAHS			pRvLEAM
0% NaCl/ 0 h Control	99.3416	99.0443	99.2036	92.9622	94.1481	95.1151	99.0863	98.4156	98.8122	97.8719	98.0594	97.2456
15% NaCl	5.13961	5.10476	5.1503	2.6602	4.96083	1.552	8.25323	8.21993	8.43263	17.6146	13.9022	13.1844
21 hr desiccation	0.757386	0.283215	0.595283	1.44839	1.39992	1.67744	0.592164	0.595411	0.69958	5.77461	3.4433	3.17219
